# Supplementary material for: Evaluation of oil accumulation and biodiesel property of Lindera glauca fruits among different germplasms and revelation of high oil producing mechanism for developing biodiesel
Source: Biotechnol Biofuels Bioprod. 2023 Jan 25;16:14. doi: 10.1186/s13068-023-02265-8 (PMC9878744; doi:10.1186/s13068-023-02265-8)
Supplement: Supplementary file 1 — Additional file 1: Table S1. The information of all primers used in this study for qRT-PCR analysis. [file 13068_2023_2265_MOESM1_ESM.xlsx]

## Sheet: Sheet1
Table S1 The information of primers used in this study for qRT-PCR analysis
Pathway	unigene	Name	Definition	Forward Primer	Reverse Primer	Ampliconsize (bp)
Plastidic glycolysis	CL17128Contig1	pHXK	plastidial hexokinase	GTAGCACCCTGCGTACAATATC	CCGCTCATCTCATCTTCCAATAA	131
	CL15938Contig1	pGPI	plastidial glucose-6-phosphate isomerase	ACCTCCAATTCCCACAGAAAG	CAGTTTGCGGATGATGTGATTG	93
	CL2460Contig2	pPFK	plastidial 6-phosphofructokinase	AGAGCAAGTTTCAGGAGGATTT	GTGGTTGGCCTCGTCTTTAT	85
	CL20481Contig1	pFBA	plastidial fructose-bisphosphate aldolase	CGAGTTGATCCCTGGTTGTT	AGACCGAGTTCGAGAGAGATAG	113
	CL18527Contig1	pTPI	plastidial triosephosphate isomerase	ATCCAGAACGCGAGCTAATC	ACCATCAGGCAAACTTTCTTATTC	103
	CL8642Contig1	pGAPC	plastidial glyceraldehyde 3-phosphate dehydrogenase	GTGTGTGACTGTAGGTGGTATC	TCAGGAGAAGCGTCTTCTTTAC	93
	CL6510Contig1	pPGK	plastidial phosphoglycerate kinase	CAAGTCCCATCCAACCATCT	TGCCCACTGATGTGGTTATAG	96
	CL3849Contig1	pPGM	plastidial 2,3-bisphosphoglycerate-dependent phosphoglycerate mutase	CGACATGCGTCTCTGTAGTT	CCGATGAAACCAAGGCAAAG	96
	CL8275Contig1	pENO1	plastidial enolase 1	CGAACGTCTGGCCAAGTATAA	TTGCTATGGAGATCGGAAACC	94
	CL17672Contig1	pPK	plastidial pyruvate kinase	CTGACCTCCCAACTCTTTCTAC	GCATCAGCATCCTTCACAAAG	102
Cytosolic glycolysis	CL3342Contig1	cHXK	cytosolic hexokinase	TTCGTCAATTCAGCCACTACA	CAGTCAGGCAAACTTCCATTTC	103
	CL21941Contig1	cGPI	cytosolicglucose-6-phosphate isomerase	CCACAGCATCCAGGCTATAAG	CGCGGACAGTCCATCTATTT	96
	CL4064Contig2	cPFK	cytosolic 6-phosphofructokinase	GGGCAGAAGTAGTGGCTTTAT	CATGTGGTCCCTCTAGGTTAAAT	104
	CL19390Contig1	cFBA	cytosolic fructose-bisphosphate aldolase	CCCTTGTAAGTTCCCAAGGTAG	TGGGAAGGTGGAGAATGTTAAG	90
	CL1Contig14	cTPI	cytosolic triosephosphate isomerase	GTTAGCCCTCCCTTTGTCTTT	AAGGCACCTCCTTTCTTCAC	101
	CL20246Contig1	cGAPC	cytosolicglyceraldehyde 3-phosphate dehydrogenase	GGTGTCAACGAGAAGGAATACA	TCAACAATGCCGAACCTATCA	116
	CL1933Contig1	cPGK	cytosolic phosphoglycerate kinase	CTAGCTCTCGTTCTCGCTTTG	CTTCAGATCTCCAACGCTCTTC	100
	CL6863Contig1	cPGM	cytosolic 2,3-bisphosphoglycerate-independent phosphoglycerate mutase	CAAGACCTCCTTTGGGTACATC	ATCCTCACCTCCCATACTCTAC	103
	CL6520Contig1	cENO3	cytosolic enolase 3	CAGTTGGAATCCCTCTGCTATC	CCGGATCCTGTGCTCTTTATT	106
	CL2455Contig1	cPK	pyruvate kinase	GCCCGTCCTGATGAAGTAAA	CCAATGACCCACTTGGAATCTA	98
Transporter	CL4Contig6	GPT1	glucose-6-phosphate/phosphate translocator	AGAGAGAGAGAGAGAGAGAGAGA	CACCAGCCCTGTTTGTTAGA	100
	CL1671Contig1	GPT2	glucose-6-phosphate/phosphate translocator	CCTATCTATCTCTCCTCCGTTGA	CGTCTGGAATCGGGACATTAG	130
	CL20653Contig1	PPT1	phosphoenolpyruvate transporter 1	CCTTCTCTGTGGGTTGTTTCT	AAGCCATCGCACTCCAAA	109
	CL2485Contig1	PPT2	phosphoenolpyruvate transporter 2	ATTGTCCAGGGATTCCTCTTTC	GGAGTGCGATGGCTTCTAAT	89
	CL21226Contig1	BASS2	BASS family transporter	TATCCCAGCACCAAACCATAC	GTGGCATCCAGTTTCTTCCT	91
	CL2584Contig1	FAX1	fatty acid export 1	CAACTTCCTCAGTCGCTTCA	GCCATAGAGAGTGTTGCTGAT	105
	CL13598Contig1	FAX2	fatty acid export 2	GGCGGGCCTTATCTATTCTTT	CGGATGGAGAAGTAGAAGAGTTG	100
	CL21119Contig1	MPC	mitochondrial pyruvate carrier	CAGGGAAAGGAGAAGGAAAGAG	CCCACAACCGCGTTAGAA	115
	CL20019Contig1	DTC	dicarboxy-late/tricarboxy-late carrier	TGCTCAGGCAAGCTACATATAC	TAAAGAGGCAGTGGTTTCCC	100
	CL17459Contig1	XPT	xylulose-5-phosphate/phosphate translocator	CCAACACACCAGTCCAGATAA	CGACGTTCTGGAAGTACCATAG	92
	CL12107Contig1	MEX1	maltose translocator	GAGTCCGCCGATGGTAATAAA	GTAGCTTCTGGCCTTGTTCT	99
	CL20946Contig1	GLT	glycolipid transfer protein	AAAGGCTTGGTGGAGATTAGG	TTGTTGATGGAGAAGGGATCTG	89
	CL33661Contig1	TPT	triose phosphate transporter	TCAACTGGACTGGCTTCATC	CGTACTGTCCATACCTGTCATC	98
Plastidic PPP	CL17080Contig1	pG6PDH	plastidial glucose-6-phosphate 1-dehydrogenase	CGAGAACCGAAGGACAGATAAA	GCTGCTCTGACTAGAGGATTG	111
	CL21754Contig1	pPGLS	plastidial 6-phosphogluconolactonase	TCTCATCCGACCGTTGTTTC	GGTGGATCTGGTGGACTTTAC	97
	CL19914Contig1	p6PGDH1	plastidial 6-phosphogluconate dehydrogenase	GCTTCCACTCTTTCCTCCTTTA	AACAAGCTGCTGACCTATCC	94
	CL32613Contig1	pRPE	plastidial ribulose-phosphate 3-epimerase	CAACCACGAGAGGACCAATAG	CAGGTTAAAGCAGTGGAGGTAG	100
	CL32613Contig1	pRPI	plastidial ribose 5-phosphate isomerase A	GTGTCGCAAAGCTCAAAGTC	CCGCATTCAAATCTCCAATCTC	108
	CL2579Contig1	TK	transketolase	GTCCCTAAAGGTGCTGCTATT	GAACTCTGCTGCTTCCTCTTTA	87
	comp77351_c1_seq2_Solexa	TA	transaldolase	CCTCCCAACAACCCAAGTATTA	CAGAGACAGATAGAGAGAGAGAGAG	128
TCA cycle	CL10Contig4	mE1-α	mitochondrial pyruvate dehydrogenase E1 component subunit alpha	CTTCCCATCTCTTCCCAATCTC	GTTTCGATGGTCAGGATCTTCT	99
	CL20385Contig1	mE1-β	mitochondrial pyruvate dehydrogenase E1 component subunit beta	TCGATAGCATGCCCTCTTTG	GGATTGCCGGAGCTGATATT	107
	CL15303Contig1	mE2	mitochondrial pyruvate dehydrogenase E2 component	GGTCGCTTTGTCTGTCTCTATC	GCATTGTCTCCAACCATGAATC	111
	CL2206Contig1	mE3	mitochondrial pyruvate dehydrogenase E3 component	CTCGCCATTGCCATAGTTTATTC	CACTCCCGTGACTTGTGTTTA	101
	CL10325Contig1	ACS	acetyl-CoA synthetase	TCGGACAGCATTACAGGTTATT	GCTGTTCACTCGGTTGTATTTG	102
	CL21568Contig1	ACLA-1	ATP-citrate lyase subunit A1	CTCCCTCAGAGCTCGAATAATG	CTTCTCATTGGAGGAGGCATAG	78
	isotig03386_454	ACLA-2	ATP-citrate lyase subunit A2	GGACACGTTGTAGAGAAGAGAAG	CACCAGTGACAGATCACAGATATAA	116
	CL13653Contig1	ACLA-3	ATP-citrate lyase subunit A3	TGACTTCTCAGTTGGGAGAAAG	GAGAGGCTTGGATGCACTATAA	102
	CL1Contig766	ACLB-1	ATP-citrate lyase B1	CTCCTTGAAGACGTCCGAAAT	GAGCTTGGTCTCATCCGTAAG	108
	CL1Contig594	ACLB-2	ATP-citrate lyase B2	GTGGGTGATGTGATCTCTCTTT	GGACCATGATCGGCACATAA	101
De novo FA synthesis	CL34135Contig1	CS4	mitochrondrion citrate synthase 4	GCCCAATGTAGATGCTCATAGT	CTGGGAGCCTATCCCTATACTT	112
	CL8740Contig1	α-CT	acetyl-CoA carboxylase carboxyl transferase subunit alpha	CCTGTCATCCACCTCCATTT	TCCTGCAAGCCCATAGAAATAA	102
	CL5486Contig2	BC	acetyl-CoA carboxylase biotin carboxyl carrier protein	GCAGACAGCAGCAGATAGAA	CATGTACGACTGGCAGATGAG	96
	comp67980_c0_seq2_Solexa	BCCP-1	biotin carboxyl carrier protein 1; subunit of Heteromeric ACCase	GGTTGACTGATTCCGCTTAGA	GTCTCCTTTGCAGGGATTGA	108
	comp73087_c0_seq1_Solexa	BCCP-2	biotin carboxyl carrier protein 2; subunit of Heteromeric ACCase	GTCTCCTTTGCAGGGATTGA	GGTTGACTGATTCCGCTTAGA	108
	CL12800Contig1	pE1-α	plastidial pyruvate dehydrogenase E1 component subunit alpha	ATGTTACTGTCGTGCCTGTC	CAGGCCTTCTTCTCTCGTTATC	98
	CL4290Contig1	pE1-β	plastidial pyruvate dehydrogenase E1 component subunit beta	TCAATTATCGCCGCTCTAAGG	AATAGGGAACTCGGTGAAGAA	100
	CL34149Contig1	pE2	plastidial pyruvate dehydrogenase E2 component (dihydrolipoamide acetyltransferase)	GACAGTGGAACCGGGTATTT	TTCGCCCAAAGTGAGTAGTG	112
	CL2887Contig1	pE3	plastidial pyruvate dehydrogenase E3 component	GAGGTGGATGCAGCACTAAT	GCTCGTCAACAGGAACAAATC	109
	comp76227_c0_seq3_Solexa	MAT	malonyl-CoA ACP transacyclase	TGGACGAGAATAGAGCGAAATG	GGGATGTGTGGAAGCAGAAT	100
	CL34352Contig1	KAS I	ketoacyl-ACP synthase synthase I	CTTGGAGAACCTCTTCCTCTTTC	GCTTCTGAGAGAGAGAGAGAGA	102
	CL97536Contig1	KAS II	ketoacyl-ACP synthase synthase II	GCGAATTGCTGGCGAAATAA	GCCAGCAGTCAGTAGGTAAAG	115
	CL14815Contig1	KAS III	ketoacyl-ACP synthase synthase III	GAGATCCCACTGGCCAATAAA	CTGTCTGGTGCTCGAGTTATTT	91
	CL34755Contig1	KAR	ketoacyl-ACP reductase	TCTTGCTGCCTTCTGGTATG	CTCCGTCTCTTTCAGTACACTTC	111
	CL299Contig2	EAR	enoyl-ACP Reductase	TGGGTAATCCTGAGGCAATC	CTTCTCTCGGACCTTCACATAC	101
	CL83448Contig1	HAD	hydroxyacyl-ACP dehydrase	AGTTCCTCCCAATGAACCTTATC	CCTCCACCTAAAGAGAGAGAGA	100
	comp70333_c0_seq2_Solexa	SAD6	stearoyl-ACP desaturase	CCGACCCGACAGATACAAATAC	CGTACCAGACCATGATCAACAC	105
	CL34425Contig1	FATA	fatty acyl-ACP thioesterase A	GGTCTTCGAGCAAGGGTATTT	ATGGGCACTTGCACTGATTA	113
	CL1114Contig1	FATB	acyl-ACP Thioesterase B	GCCCTCCATCTTTCCACTATTC	CGACTGCATTCCTTCCTTACA	92
TAG assembly	CL12147Contig1	LACS4	long-chain acyl-CoA synthetase 4	GGTATTGGGTCAAGGTGGATAG	CCGAAGGCAAGAGAGTACATT	104
	CL3079Contig2	LPCAT	lysophospholipid acyltransferase	CAAGAGAGAGAGAGAGAGGAGAA	AAGCTCGGAAGGAACAGTAAG	102
	CL6969Contig1	FAD2	fatty acid desaturase 2	GTGCCTGGATGAAGAGGAAA	GAGGAGAGGAGTCAACAGAAAG	103
	CL16386Contig1	FAD3	fatty acid desaturase 3	GGAGAGGGAGAAACTGAGAAAG	TCAACCACATACGAACGAGAG	100
	CL22687Contig1	GPAT9	glycerol-3-phosphate acyltransferase 9	GCTTCCGTTCTGTATGCTTTG	CAGAGAGGGTCAGGAACATTATC	108
	comp75344_c2_seq1_Solexa	LPAAT2	glycerol-3-phosphate acyltransferase 2	ACAGCAACTCCACAACTACTC	CTGGCCTCATGGTCAATCTAAT	105
	CL7580Contig1	PAP	phosphatidate phosphatase	GAATGGTCGCATTCGGTTTG	GGAAGAGAGCCCGGTATTATTG	107
	CL8746Contig1	DGAT1	acyl-CoA:diacylglycerol acyltransferase 1	GAAAGTACGACCGCTACATCAA	AGAAGCGAGAGACAGAGAGAA	105
	CL8246Contig1	PDAT1	phospholipid:diacylglycerol acyltransferase 1	CCTGAACAGCAGCATCTGATA	CTCACCTCATCACCACTGAAA	97
	CL15585Contig1	CPT	diacylglycerol cholinephosphotransferase	GCAGAGAGAGAAAGAGGAGAGA	AGTCTGGAACCTGAGTAGTAGAG	111
	CL63329Contig1	PDCT	phosphatidylcholine:diacylglycerol cholinephosphotransferase	CCGGAGAAGAAGAGGAAGAATG	ACATGTAGAGGGATATTGGGTTATG	108
Transcription factor	CL11352Contig1	ABI3	ABSCISIC ACID INSENSITIVE3 transcription factor	TACGAGCGAGAGATGGAAGA	CGATGTTGGAGTTGGTGTAGT	100
	CL35946Contig1	FUS3	FUSCA3 transcription factor	TCAGAGAAGGGATTCACCAAAC	GTCGGCACGTGGAAATAAATAAG	87
	CL902Contig1	WRI1	WRINKLED1 transcription factor	GCATTGAGCCCTCTGTATTCT	CTAGGATTGGTCGAGTCTTTGG	115
	CL7690Contig1	GL2	GLABRA2	GGTTGATGAGAGAGGGAAGAAG	CTGGGTGAGGTGATTCTTTGA	101
	CL2023Contig1	LEC1	LEAFY COTYLEDON 1	GCCAAACGACTGAAGGAAGA	ACAAATCCCTACCAGACGAAAG	97
	CL4334Contig1	HSI2	HIGH-LEVEL EXPRESSION OF SUGAR-INDUCIBLE GENE 2	GGTGTCGACTGTACAGAGAATG	CAACATCAGGAACAGGCTAGAA	110
	CL25752Contig1	AP2	APETALA 2	GGGTCACCTGATAACCTACAAC	CCCATCTTCCCTATTTCCTCATC	134
	CL22186Contig1	TT2	transcription factor TT2	AAGGGTGTTTGGCCTTCTT	CAGGGATAGCTCCTTTCTTAGTG	103
	comp54406_c0_seq1_Solexa	PKL	PICKLE RELATED 2	TGGAAGGAGCAGCATGATTT	CCTGGAAGCCAAGATCCTTATC	105
	CL35244Contig1	VAL2	VIVIPAROUS1/ABI3-LIKE2	GGGCACTTCTTCTCTCTCTTG	GGTCATTGGAGGGTGATCATAG	126
Internal control	comp112461_c0_seq1	UBC	ubiquitin-conjugating enzyme	CTGGGATACCATCCAGAACATC	CTCAAGTGTCCTTCCAGCATAG	97
	comp90151_c0_seq1	RPL32e	large subunit ribosomal protein L32e	CCGCCACCTCTCTCTTTATTT	GCGCTTCTTGACAATCTTCTTG	102
